# Supplementary material for: GSK3B directs DNA repair choice and determines tumor response to PARP1 inhibition independent of BRCA1
Source: J Clin Invest. 2025 Nov 17;135(22):e189956. doi: 10.1172/JCI189956 (PMC12618078; doi:10.1172/JCI189956)
Supplement: Supporting data values [file jci-135-189956-s134.xlsx]

## Sheet: Fig 1A
	% of cells with 53BP1 Foci
WT ( 0GY)	5	6	7	2	1	4	8	5	6	3	6	4	7	12	5	8	15	11	5	7
Li (0Gy)	3	7	15	14	11	20	16	1	6	8	11	12	4	6	16	17	15	9	3
WT (6GY)	53	31	41	42	49	38	45	58	37	55	30	33	72	42	35
Li (6Gy)	77	80	65	77	50	57	65	59	66	76	80	86	90	57	67	40

## Sheet: Suppli Fig 1A
	% of cells with 53BP1 Foci
WT ( 0GY)	4.95	6.06	7.5	7.8	10.34
Li (0Gy)	5.3	10.76	10.12	10.41	12.6
WT (6GY)	25.53	20	19.11	16.27	20.12
Li (6Gy)	64.53	57.54	60	56.25	68.29

## Sheet: Fig 2B
42298.4	41374.2	28687.4	33208.1	36895.8	30929.2	9671.03	40136.3	25376.1	32064.1
29623.5	25906.2	35356.2	1379.21	27906.8	39763.9	28377.3	22094.3	31682.7	17595	25968.5
40418.5	16661.6	13134.8	59919.4	21045.5	49813.6	27218.2	46054.1	2003.96	381.983	27665.2

## Sheet: Fig-2D
	53BP1-WT		53BP1-T334A			Mean values from 3 replicates
	GSK3B-WT	GSK3B-KO	GSK3B-WT	GSK3B-KO		53BP1-WT		53BP1-T334A
Replicate-1	31	30	40	41		GSK3B-WT	GSK3B-KO	GSK3B-WT	GSK3B-KO
	33	23	30	39		27.1875	29.0625	30.5625	31.125
	37	31	33	21		23.3529	27.6471	30.4706	30.4706
	34	40	36	29		22.5882	29.4118	30.6471	28.7647
	30	20	40	31
	17	21	26	20
	33	22	41	33
	19	35	31	20
	20	26	20	39
	25	22	24	22
	19	25	25	28
	35	32	22	29
	38	30	26	33
	15	33	27	34
	33	42	33	40
	16	33	35	39
Replicate-2	17	24	33	39
	34	41	36	34
	20	38	34	32
	37	18	35	35
	22	26	32	39
	35	31	21	29
	16	22	20	33
	32	36	36	34
	18	20	39	18
	20	30	30	19
	21	28	22	30
	19	29	20	27
	18	23	28	31
	37	33	29	26
	20	22	34	32
	15	25	40	35
	16	24	29	25
Replicate-3	19	26	30	29
	20	27	29	26
	36	26	33	27
	14	25	31	25
	15	43	35	28
	17	20	33	39
	16	33	32	23
	22	22	31	35
	34	40	30	22
	17	29	37	33
	35	34	32	32
	15	33	31	34
	38	29	39	19
	17	30	38	40
	19	28	20	29
	20	27	18	28
	30	28	22	20

## Sheet: Fig-2E
	53BP1-WT		53BP1-T334A				Mean values from 3 replicates
	GSK3B-WT	GSK3B-KO	GSK3B-WT	GSK3B-KO			53BP1-WT		53BP1-T334A
Replicate-1	49	30	32	31			GSK3B-WT	GSK3B-KO	GSK3B-WT	GSK3B-KO
	50	23	30	20			35.5625	29.0625	27.3125	25.125
	35	31	29	23			30.7059	27.6471	30.4706	23.1177
	25	40	32	24			32.1765	29.4118	28.5294	23.2941
	32	20	25	30
	25	21	26	20
	51	22	30	33
	40	35	31	19
	20	26	20	20
	36	22	24	25
	40	25	25	19
	39	32	22	35
	28	30	26	30
	39	33	27	15
	27	42	26	30
	33	33	32	28
Replicate-2	34	24	33	17
	29	41	40	29
	25	38	34	20
	29	18	35	37
	28	26	32	22
	39	31	28	22
	24	22	20	28
	27	36	36	32
	44	20	22	25
	41	30	30	20
	34	28	22	21
	33	29	26	26
	30	23	28	18
	21	33	33	25
	30	22	34	20
	24	25	36	15
	30	24	29	16
Replicate-3	28	26	30	19
	28	27	30	20
	29	26	33	27
	30	25	31	22
	33	43	35	32
	40	20	34	25
	34	33	32	16
	31	22	24	22
	34	40	30	34
	23	29	32	17
	26	34	32	21
	22	33	31	15
	37	29	24	27
	38	30	25	30
	50	28	20	19
	34	27	23	20
	30	28	19	30

## Sheet: Fig 2F
	% GFP positive cells
Vector	1	1.1	0.8
WT	5	6	4.7
T-A	8	10	7.5

## Sheet: Fig 3A(2)
	% RIF1 positive cells
WT-	59	50	60
WT+	75	80	70
T334A -	70	75	80
T334A +	82	80	85

## Sheet: Fig-3A(3)
	53BP1-WT		53BP1-T334A				Mean values from 3 replicates
	Cont	GSK3Bi	Cont	GSK3Bi			53BP1-WT		53BP1-T334A
Replicate-1	53	191	214	97			Cont	GSK3Bi	Cont	GSK3Bi
	44	65	99	68			34.875	74.8125	110.25	108.875
	37	63	117	112			36.3889	76.1111	113.556	115.889
	58	17	79	136			27.6111	104.833	89.9444	113.444
	38	25	48	136
	15	91	90	159
	6	27	49	112
	40	78	32	82
	52	25	80	136
	59	50	231	124
	20	58	44	85
	23	161	186	60
	33	112	155	129
	23	117	160	91
	33	29	58	103
	24	88	122	112
Replicate-2	25	62	222	123
	12	47	156	166
	33	29	42	42
	42	104	36	112
	23	97	148	45
	28	150	171	97
	56	114	186	127
	84	48	83	86
	58	36	47	228
	35	79	37	146
	54	135	21	86
	43	86	123	30
	31	37	96	118
	41	96	138	182
	44	97	117	168
	23	76	188	176
	13	31	104	62
	10	46	129	92
Replicate-3	68	88	116	126
	70	79	50	93
	11	216	61	130
	21	105	61	94
	35	94	15	64
	51	146	89	127
	28	59	170	114
	6	99	137	135
	8	40	146	146
	10	83	113	105
	31	135	59	88
	4	36	38	93
	27	160	193	77
	16	84	27	112
	37	92	141	118
	47	110	139	104
	18	109	35	149
	9	152	29	167

## Sheet: Fig-3A(4)
	53BP1-WT		53BP1-T334A				Mean values from 3 replicates
	Cont	GSK3Bi	Cont	GSK3Bi			53BP1-WT		53BP1-T334A
Replicate-1	11.422	22.0155	48.8317	26.6368			Cont	GSK3Bi	Cont	GSK3Bi
	12.988	28.6485	32.5727	19.7198			16.9776	25.3342	28.2812	28.0206
	13.854	22.4765	37.5927	16.6988			13.918	23.3746	30.5604	26.6964
	11.892	18.5195	30.5867	46.8478			16.2525	32.4782	31.598	34.866
	19.006	16.1085	39.8907	29.2218
	9.67	26.1142	20.7537	57.5788
	29.7879	18.7172	24.6157	18.0018
	22.6149	12.3092	18.9297	20.4101
	16.9189	23.4372	20.3307	17.2118
	17.3739	26.5072	19.8997	13.5018
	29.1589	14.9812	30.2722	20.0431
	19.7969	17.6892	21.9262	16.1848
	13.8209	27.2272	19.8172	49.7908
	16.253	33.6862	16.8172	35.9518
	23.126	44.8913	29.3922	23.5079
	10.675	34.9557	36.5682	35.6629
	10.26	42.3967	31.9832	29.3799
Replicate-2	14.202	19.3717	17.7992	28.0899
	2.701	36.5857	19.2832	52.4229
	2.226	13.8687	43.4972	27.4279
	22.2064	11.9907	42.4262	22.9609
	34.9954	11.8327	33.0862	18.5149
	20.2484	12.5567	43.49	15.3899
	17.2604	26.4377	25.853	25.2989
	16.4354	20.2317	24.538	16.9049
	19.9704	31.439	32.394	21.8259
	18.9584	27.749	49.197	26.1509
	13.5494	32.674	18.721	33.8689
	18.1757	33.121	19.277	29.3099
	17.4607	29.23	16.669	27.4199
	6.49167	26.269	30.914	31.3689
	4.32967	19.74	35.2	21.3679
	3.51767	22.095	46.6853	26.3359
	3.87767	22.175	20.4963	29.1809
Replicate-3	13.7857	11.276	28.9183	18.3569
	20.9157	39.567	15.7173	14.6209
	17.8217	30.548	25.0723	62.7959
	20.6347	30.311	20.5233	35.6875
	10.9757	28.583	18.0123	53.5245
	10.7497	38.674	29.9073	35.0405
	8.99267	37.706	35.5023	42.175
	4.17367	33.1593	33.4683	51.5391
	12.0007	44.2313	57.8133	31.3221
	15.1457	30.5153	57.1873	42.5841
	9.12071	30.6803	68.0571	40.1885
	11.2577	33.2623	60.5504	27.1591
	20.639	27.1273	13.7323	33.8671
	12.065	34.9063	15.9143	18.0841
	33.125	48.5473	29.7103	25.2851
	24.663	32.9323	13.7663	26.7781
	26.241	30.9203	21.1103	47.5491
	20.238	21.6603	23.8013	21.0311

## Sheet: Fig 3B(2)
	% PTIP positive cells
WT-SB	60	68	58
WT+SB	74	84	74
T334A-SB	85	94	95
T334A+SB	86	96	96

[truncated: 64 more sheets: Fig-3B(3), Fig-3B(4), Supp-Fig-2C, Supp-Fig-2D, Fig 4B, Fig 4C, Fig-4D, Fig-3E, Fig 4G, Fig-5B, Fig-5C, Fig-5E, Fig-5F, Fig-6B, Fig-6C, Fig-6E, Fig-6F, Fig 6G, Supplement Fig. 5A, Supplement Fig. 4B …]
